# Supplementary material for: 4-[4-(Diethyl­amino)benzyl­ideneamino]-4H-1,2,4-triazole
Source: Acta Crystallogr Sect E Struct Rep Online. 2008 May 3;64(Pt 6):o980. doi: 10.1107/S1600536808009100 (PMC2961419; doi:10.1107/S1600536808009100)
Supplement: Supplementary file 2 [file e-64-0o980-Isup2.hkl]

# 
# h,k,l, Fc-squared, Fo-squared, sigma(Fo-squared) and status flag 
# 
data_I
_shelx_title ' 1 in P2(1)2(1)2(1)' 
_shelx_refln_list_code          4 
_shelx_F_calc_maximum      176.97 
_exptl_crystal_F_000       520.00 
_reflns_d_resolution_high  0.8409 
 
loop_ 
 _symmetry_equiv_pos_as_xyz 
 'x, y, z' 
 '-x+1/2, -y, z+1/2' 
 '-x, y+1/2, -z+1/2' 
 'x+1/2, -y+1/2, -z' 
 
_cell_length_a     7.7396 
_cell_length_b     9.2382 
_cell_length_c    18.4972 
_cell_angle_alpha  90.000 
_cell_angle_beta   90.000 
_cell_angle_gamma  90.000 
 
_shelx_F_squared_multiplier     1.000 
 
loop_ 
 _refln_index_h 
 _refln_index_k 
 _refln_index_l 
 _refln_F_squared_calc 
 _refln_F_squared_meas 
 _refln_F_squared_sigma 
 _refln_observed_status 
   2   0   0    31317.92    30034.33   2405.98 o 
   4   0   0        0.86        1.67      4.26 o 
   6   0   0        1.98        1.96      2.81 o 
   8   0   0        0.75        5.13     10.94 o 
   1   1   0        1.88        1.82      0.54 o 
   2   1   0       17.16       22.70      2.46 o 
   3   1   0        1.12       -0.69      1.69 o 
   4   1   0       95.46       98.46     12.12 o 
   5   1   0        0.00        0.23      2.55 o 
   6   1   0        0.15       -0.79      2.57 o 
   7   1   0        0.55        4.25      3.54 o 
   8   1   0        1.11      -10.30      8.84 o 
   9   1   0        0.02      -10.84      7.88 o 
   0   2   0      514.20      491.05     23.34 o 
   1   2   0      791.20      755.64     25.26 o 
   2   2   0        0.08       -0.04      1.32 o 
   3   2   0      835.18      890.67     33.57 o 
   4   2   0        0.97       -0.24      0.83 o 
   5   2   0       36.23       37.40      4.33 o 
   6   2   0       29.38       34.78      6.10 o 
   7   2   0        1.86        6.79      3.37 o 
   8   2   0        4.33        5.89      7.60 o 
   9   2   0        2.03        2.47     15.33 o 
   1   3   0        5.48        6.52      0.94 o 
   2   3   0      669.02      721.22     27.10 o 
   3   3   0        3.66        5.06      1.09 o 
   4   3   0      424.64      477.26     21.14 o 
   5   3   0       67.69       65.34      6.86 o 
   6   3   0      119.82      127.56     28.96 o 
   7   3   0       23.48       38.20      6.75 o 
   8   3   0       11.89       29.11      8.96 o 
   0   4   0       41.22       43.10      3.87 o 
   1   4   0      439.61      476.58     16.76 o 
   2   4   0       74.72       72.92      4.09 o 
   3   4   0       24.85       20.30      2.22 o 
   4   4   0        1.64        1.58      1.43 o 
   5   4   0       59.72       66.94      5.97 o 
   6   4   0       48.32       55.76      6.04 o 
   7   4   0        3.97        8.65      3.41 o 
   8   4   0        3.79       16.23      5.94 o 
   1   5   0       14.69       10.94      1.43 o 
   2   5   0       21.72       27.53      2.56 o 
   3   5   0        2.82        3.41      1.33 o 
   4   5   0       46.83       48.20      5.04 o 
   5   5   0        6.47        5.72      3.24 o 
   6   5   0       10.47       12.02      3.41 o 
   7   5   0        1.04        2.25      2.67 o 
   8   5   0        0.07       -1.15      3.42 o 
   0   6   0       64.73       60.88      4.96 o 
   1   6   0        0.00        0.90      0.88 o 
   2   6   0        3.96        0.71      1.18 o 
   3   6   0        3.35        1.79      1.57 o 
   4   6   0       73.87       80.96      7.27 o 
   5   6   0        0.19       -1.85      2.20 o 
   6   6   0        3.78        5.71      2.88 o 
   7   6   0        1.61        1.19      2.97 o 
   1   7   0        3.54        2.17      1.12 o 
   2   7   0       19.46       20.13      2.43 o 
   3   7   0       21.88       18.55      3.28 o 
   4   7   0        0.03        2.85      2.02 o 
   5   7   0        6.54        7.88      2.53 o 
   6   7   0        6.48        7.08      3.15 o 
   7   7   0        0.10       -2.41      2.46 o 
   0   8   0        5.38        4.17      4.63 o 
   1   8   0        3.20        2.24      1.45 o 
   2   8   0        5.06        4.51      2.15 o 
   3   8   0        6.84        8.31      3.65 o 
   4   8   0        0.02        0.68      2.43 o 
   5   8   0        3.29        7.39      3.62 o 
   6   8   0        0.17        8.32      3.36 o 
   1   9   0       60.63       71.46      6.82 o 
   2   9   0       49.85       53.24      6.11 o 
   3   9   0       74.55       88.99      7.95 o 
   4   9   0        0.22       -0.89      2.36 o 
   5   9   0        2.57        7.73      3.81 o 
   0  10   0       13.20       15.39      6.43 o 
   1  10   0        0.92        0.55      4.02 o 
   2  10   0        7.21       10.96      3.41 o 
   3  10   0        3.26        1.04      4.96 o 
   1   0   1      594.28      628.15     25.91 o 
   2   0   1    10079.35     9456.65    438.20 o 
   3   0   1      217.90      200.96     12.39 o 
   4   0   1      227.51      224.72     22.14 o 
   5   0   1        0.10       -1.94      1.97 o 
   6   0   1        7.24       13.30      3.29 o 
   7   0   1        2.13        4.79      6.64 o 
   8   0   1        1.12        7.37      7.78 o 
   9   0   1        4.65        2.25      8.67 o 
   0   1   1      748.17      684.73     27.65 o 
   1   1   1     1351.12     1261.64     41.85 o 
   2   1   1     3390.66     3304.27    100.85 o 
   3   1   1      606.86      573.61     20.89 o 
   4   1   1      224.30      205.11     10.01 o 
   5   1   1       59.59       67.61      4.34 o 
   6   1   1       23.62       30.37      3.89 o 
   7   1   1       11.90       18.36      5.82 o 
   8   1   1        2.06        2.99      5.09 o 
   9   1   1        1.11        1.92      5.99 o 
   0   2   1       16.69       11.90      0.96 o 
   1   2   1     2381.26     2351.10     56.92 o 
   2   2   1      170.26      169.52      5.10 o 
   3   2   1       71.96       79.55      3.28 o 
   4   2   1       64.95       62.59      2.93 o 
   5   2   1       30.97       27.31      2.30 o 
   6   2   1        9.48       12.23      2.55 o 
   7   2   1       16.81       26.63      5.31 o 
   8   2   1        1.34       -0.69      4.46 o 
   9   2   1        7.72        7.30      9.17 o 
   0   3   1      253.46      252.37      9.08 o 
   1   3   1      891.26      851.05     20.24 o 
   2   3   1      180.89      196.70      5.84 o 
   3   3   1      706.03      777.01     20.81 o 
   4   3   1      131.30      122.57      4.86 o 
   5   3   1      123.10      131.91      7.39 o 
   6   3   1        0.86       -1.10      1.18 o 
   7   3   1        0.74        3.76      1.90 o 
   8   3   1        5.40       13.58      3.76 o 
   0   4   1       69.73       73.11      3.46 o 
   1   4   1      544.98      537.50     13.24 o 
   2   4   1      273.40      287.68      8.28 o 
   3   4   1       38.51       44.21      2.27 o 
   4   4   1       81.93       94.84      4.29 o 
   5   4   1        5.59        5.51      1.32 o 
   6   4   1        1.57        2.37      1.43 o 
   7   4   1        3.21        4.91      2.01 o 
   8   4   1        5.83       18.28      3.84 o 
   0   5   1        2.77        2.96      0.93 o 
   1   5   1        2.58        1.72      0.60 o 
   2   5   1      110.62      109.84      3.80 o 
   3   5   1       36.35       31.60      2.23 o 
   4   5   1       64.24       69.63      4.63 o 
   5   5   1        7.66        6.55      1.61 o 
   6   5   1        7.70        5.36      1.77 o 
   7   5   1        4.97       10.71      2.66 o 
   8   5   1        1.71        2.04      2.93 o 
   0   6   1      152.13      160.22      6.84 o 
   1   6   1       18.18       18.58      1.37 o 
   2   6   1       43.73       41.72      2.23 o 
   3   6   1       19.67       19.23      1.99 o 
   4   6   1       23.63       26.42      2.68 o 
   5   6   1       35.78       42.71      4.28 o 
   6   6   1       18.65       29.85      3.59 o 
   7   6   1        6.83        8.38      2.58 o 
   0   7   1        0.43       -0.22      1.02 o 
   1   7   1        1.32        1.28      0.96 o 
   2   7   1       11.75       10.45      1.47 o 
   3   7   1        3.51        1.98      1.26 o 
   4   7   1       10.91        7.46      1.92 o 
   5   7   1       12.46       17.44      2.63 o 
   6   7   1        0.66       -1.25      1.65 o 
   7   7   1        4.00        6.38      2.44 o 
   0   8   1      240.97      250.65     10.74 o 
   1   8   1       26.06       25.33      2.13 o 
   2   8   1       62.08       55.76      3.75 o 
   3   8   1        7.78       10.52      2.03 o 
   4   8   1        1.32       -0.10      1.52 o 
   5   8   1        0.84        0.88      3.51 o 
   6   8   1        0.37       -2.59      1.73 o 
   0   9   1        0.93        0.77      2.64 o 
   1   9   1      194.72      216.75      9.10 o 
   2   9   1       44.11       55.22      4.21 o 
   3   9   1        3.80        5.15      1.83 o 
   4   9   1       48.59       57.18      7.04 o 
   5   9   1        3.06        5.36      2.51 o 
   0  10   1        8.50       10.44      5.75 o 
   1  10   1       16.48       11.17      2.84 o 
   2  10   1        7.18        1.41      1.89 o 
   3  10   1        7.22        8.75      2.23 o 
   1   0   2      206.48      202.71     10.04 o 
   2   0   2      294.37      265.24     12.16 o 
   3   0   2      451.86      402.90     20.83 o 
   4   0   2        0.12        0.46      1.28 o 
   5   0   2        1.15        1.56      2.98 o 
   6   0   2        1.38        0.79      2.00 o 
   7   0   2       25.81       14.53      7.44 o 
   8   0   2        1.59        1.83     10.01 o 
   9   0   2        7.49       17.40     10.85 o 
   0   1   2      480.77      489.62     20.10 o 
   1   1   2     9205.65     9021.13    271.99 o 
   2   1   2     3610.19     3406.59     97.00 o 
   3   1   2      503.81      458.95     15.63 o 
   4   1   2      730.55      687.98     22.98 o 
   5   1   2       55.92       48.51      3.33 o 
   6   1   2        2.34        1.96      1.96 o 
   7   1   2       17.58       37.47     17.68 o 
   8   1   2       11.41       12.67      6.05 o 
   9   1   2        4.82       17.20     10.86 o 
   0   2   2      256.35      222.98     20.09 o 
   1   2   2      135.79      111.20      3.80 o 
   2   2   2      401.60      388.65     12.87 o 
   3   2   2       11.85       11.51      0.98 o 
   4   2   2      191.68      186.02      6.70 o 
   5   2   2       21.45       19.67      2.08 o 
   6   2   2       52.41       70.30      7.04 o 
   7   2   2       13.29       15.78      4.53 o 
   8   2   2       12.16       25.46     15.19 o 
   9   2   2        0.33        2.85      7.91 o 
   0   3   2       27.38       23.35      1.60 o 
   1   3   2      338.32      320.41      8.35 o 
   2   3   2      257.76      263.21      7.67 o 
   3   3   2       65.44       65.35      2.77 o 
   4   3   2       72.76       70.31      3.59 o 
   5   3   2        1.53        0.46      1.07 o 
   6   3   2       31.39       27.90      3.14 o 
   7   3   2       13.64       24.80      3.93 o 
   8   3   2        2.13        6.37      3.64 o 
   0   4   2        4.64        5.26      0.96 o 
   1   4   2      257.28      249.75      6.59 o 
   2   4   2      622.73      645.09     16.42 o 
   3   4   2      343.89      382.32     11.34 o 
   4   4   2       27.10       28.90      2.39 o 
   5   4   2       44.89       43.15      3.97 o 
   6   4   2        7.09       10.53      2.17 o 
   7   4   2        1.06        3.12      1.71 o 
   8   4   2        1.05        5.46      2.93 o 
   0   5   2        2.00        6.33      1.13 o 
   1   5   2      171.24      166.51      4.86 o 
   2   5   2      173.69      176.59      5.36 o 
   3   5   2      167.68      172.86      6.19 o 
   4   5   2       36.02       41.89      3.59 o 
   5   5   2        5.44       11.45      2.06 o 
   6   5   2        3.07        4.87      1.68 o 
   7   5   2        2.72        1.68      1.81 o 
   8   5   2        1.38        4.68      3.77 o 
   0   6   2        0.02        0.14      0.92 o 
   1   6   2       76.21       65.40      2.63 o 
   2   6   2        1.22        0.03      0.71 o 
   3   6   2       23.54       22.30      2.13 o 
   4   6   2        2.96        2.30      1.19 o 
   5   6   2       13.39       17.42      2.98 o 
   6   6   2        0.47        0.15      1.50 o 
   7   6   2        9.39       15.04      3.07 o 
   0   7   2       39.76       38.00      3.00 o 
   1   7   2       23.40       22.40      1.65 o 
   2   7   2       27.52       22.50      2.13 o 
   3   7   2        0.44        1.36      1.33 o 
   4   7   2       24.75       22.65      2.73 o 
   5   7   2        9.75       18.21      3.06 o 
   6   7   2       10.15        9.87      3.77 o 
   7   7   2        0.83       -0.15      2.10 o 
   0   8   2      306.26      309.53     12.66 o 
   1   8   2        4.12        3.22      1.27 o 
   2   8   2      203.37      209.40      8.81 o 
   3   8   2        3.19        2.72      1.61 o 
   4   8   2       19.57       19.78      4.01 o 
   5   8   2        0.03       -1.25      1.83 o 
   6   8   2        3.49        5.71      2.30 o 
   0   9   2        6.83        3.89      2.19 o 
   1   9   2        1.44        2.98      1.57 o 
   2   9   2       15.70       19.66      2.70 o 
   3   9   2        4.36        3.05      1.71 o 
   4   9   2        1.32        1.17      1.74 o 
   5   9   2        1.13        2.87      2.47 o 
   0  10   2       10.30        6.73      4.53 o 
   1  10   2       10.28       10.61      2.85 o 
   2  10   2        6.40        8.82      2.59 o 
   3  10   2       20.97       25.39      3.45 o 
   1   0   3      907.84      939.79     53.99 o 
   2   0   3     1574.72     1500.39     60.88 o 
   3   0   3      138.42      144.37      8.01 o 
   4   0   3       25.62       23.46      4.04 o 
   5   0   3       27.64       29.48      7.73 o 
   6   0   3        0.86        1.95      5.05 o 
   7   0   3        2.03        2.02      7.08 o 
   8   0   3        2.17        2.06      6.95 o 
   9   0   3        0.54       -8.95      7.53 o 
   1   1   3     9223.20     9283.35    279.11 o 
   2   1   3     1586.46     1532.52     41.57 o 
   3   1   3     1109.87     1020.26     30.05 o 
   4   1   3      297.40      273.91     11.01 o 
   5   1   3      169.74      167.54      9.30 o 
   6   1   3       34.87       36.50      4.28 o 
   7   1   3        4.94        5.42      4.68 o 
   8   1   3        0.23       -3.74      5.39 o 
   9   1   3        1.00        2.52      5.75 o 
   0   2   3      165.18      157.55      8.37 o 
   1   2   3     2508.76     2436.44     80.12 o 
   2   2   3      224.88      197.07      7.12 o 
   3   2   3      161.98      155.01      5.44 o 
   4   2   3      224.33      211.75      7.54 o 
   5   2   3       52.05       43.92      3.41 o 
   6   2   3       25.60       28.48      2.53 o 
   7   2   3       22.43       39.33     10.85 o 
   8   2   3        5.19        6.06      4.04 o 
   0   3   3       34.72       33.77      2.03 o 
   1   3   3      412.66      413.24     11.67 o 
   2   3   3       19.38       17.79      1.64 o 
   3   3   3       95.12       91.67      5.43 o 
   4   3   3      137.73      134.98      5.51 o 
   5   3   3        0.60       -0.62      1.12 o 
   6   3   3       12.10       10.00      2.54 o 
   7   3   3        1.90        4.36      1.87 o 
   8   3   3        0.79        1.47      3.08 o 
   0   4   3       42.02       37.68      2.48 o 
   1   4   3      157.39      167.35      4.82 o 
   2   4   3       51.69       51.62      2.15 o 
   3   4   3      333.59      377.55     12.37 o 
   4   4   3       65.93       74.47      3.95 o 
   5   4   3       46.33       44.18      3.81 o 
   6   4   3        0.05       -0.26      1.26 o 
   7   4   3        3.25        1.00      1.88 o 
   8   4   3        4.31        7.15      3.80 o 
   0   5   3     1049.81     1120.57     37.92 o 
   1   5   3       97.58       94.45      3.10 o 
   2   5   3      115.82      127.51      4.13 o 
   3   5   3        0.58        0.11      1.30 o 
   4   5   3       94.84      103.41      5.02 o 
   5   5   3       37.66       38.22      3.49 o 
   6   5   3       46.13       63.17      6.12 o 
   7   5   3        4.39        7.28      2.60 o 
   8   5   3        2.06        9.04      5.70 o 
   0   6   3       11.72       11.95      1.61 o 
   1   6   3       29.02       31.08      1.74 o 
   2   6   3        8.28        9.37      1.45 o 
   3   6   3       35.97       39.53      2.92 o 
   4   6   3        9.94        8.71      1.98 o 
   5   6   3        8.28       13.73      3.00 o 
   6   6   3        0.02        1.62      1.54 o 
   7   6   3        1.35        2.32      1.98 o 
   0   7   3        1.64        1.45      1.05 o 
   1   7   3       91.59       91.75      3.88 o 
   2   7   3        4.80        3.94      1.55 o 
   3   7   3       12.95       13.38      2.00 o 
   4   7   3        0.43       -1.00      1.11 o 
   5   7   3        2.37        2.76      1.65 o 
   6   7   3        3.48        5.66      2.15 o 
   0   8   3      509.96      558.07     22.82 o 
   1   8   3       42.11       41.23      2.89 o 
   2   8   3      147.19      156.39      6.88 o 
   3   8   3       42.47       37.95      4.52 o 
   4   8   3        2.74        5.27      1.92 o 
   5   8   3        3.08        4.95      2.76 o 
   6   8   3        2.72        5.19      2.27 o 
   0   9   3        4.58        5.05      3.22 o 
   1   9   3       13.95       18.97      2.47 o 
   2   9   3        6.75        4.12      1.79 o 
   3   9   3        0.02       -1.86      1.38 o 
   4   9   3        6.69        8.35      2.31 o 
   5   9   3        0.33        1.92      2.02 o 
   0  10   3        0.08       -0.84      2.96 o 
   1  10   3        6.79        9.88      3.00 o 
   2  10   3        5.88        3.62      2.31 o 
   3  10   3        8.59        9.37      3.15 o 
   1   0   4      231.44      256.46     15.27 o 
   2   0   4      231.66      247.33     18.37 o 
   3   0   4      342.15      322.69     14.43 o 
   4   0   4      389.15      385.04     22.41 o 
   5   0   4        0.03        0.23      1.39 o 
   6   0   4       73.58       72.17     11.78 o 
   7   0   4        0.13       -0.52      6.03 o 
   8   0   4        9.60       -6.49      9.21 o 
   9   0   4        1.48       -3.03     12.92 o 
   0   1   4     4308.52     4569.82    257.16 o 
   1   1   4      577.31      602.51     24.19 o 
   2   1   4     3095.86     3131.21     95.29 o 
   3   1   4       79.28       74.68      2.94 o 
   4   1   4      440.97      404.03     12.82 o 
   5   1   4      102.67       93.84      5.24 o 
   6   1   4        9.60        5.77      2.08 o 
   7   1   4       25.84       33.90      3.79 o 
   8   1   4        9.85       11.20      4.72 o 
   9   1   4        1.73        4.12      4.70 o 
   0   2   4       20.81       21.50      2.48 o 
   1   2   4     1971.15     1913.22     63.36 o 
   2   2   4      338.10      339.10     11.49 o 
   3   2   4      899.75      834.86     26.76 o 
   4   2   4      204.13      185.94      7.51 o 
   5   2   4      206.17      205.06      8.45 o 
   6   2   4      115.74      111.36      5.82 o 
   7   2   4        2.86        4.63      3.37 o 
   8   2   4       11.50        6.84      4.50 o 
   0   3   4      141.47      129.07      6.53 o 
   1   3   4      178.61      190.70      6.24 o 
   2   3   4       74.86       65.32      3.19 o 
   3   3   4      312.24      312.71     11.21 o 
   4   3   4      186.40      182.07      9.98 o 
   5   3   4       19.58       17.51      2.72 o 
   6   3   4       39.30       44.36      5.13 o 
   7   3   4       14.45       17.60      2.94 o 
   8   3   4        2.38        7.49      3.45 o 
   0   4   4       14.54       14.26      1.41 o 
   1   4   4     1027.83     1039.11     28.51 o 
   2   4   4      188.59      189.76      6.33 o 
   3   4   4      175.26      171.93      6.45 o 
   4   4   4       40.91       41.85      3.83 o 
   5   4   4        3.08        2.67      1.14 o 
   6   4   4       17.15       14.99      2.53 o 
   7   4   4        2.44        3.48      2.15 o 
   8   4   4        2.00        6.47      2.45 o 
   0   5   4      732.68      741.60     27.93 o 
   1   5   4       31.39       30.93      1.70 o 
   2   5   4      297.28      302.54      9.16 o 
   3   5   4       20.06       17.38      1.86 o 
   4   5   4       42.74       45.07      3.23 o 
   5   5   4        6.42        8.14      2.06 o 
   6   5   4        3.70        3.80      1.65 o 
   7   5   4        0.96       -2.40      1.75 o 
   8   5   4        0.91        5.54      3.41 o 
   0   6   4       21.55       24.94      2.20 o 
   1   6   4        2.84        3.61      0.90 o 
   2   6   4       65.75       67.27      3.68 o 
   3   6   4        4.65        3.34      1.15 o 
   4   6   4       17.97       18.23      2.35 o 
   5   6   4        0.23        0.05      1.25 o 
   6   6   4        4.42        5.57      1.84 o 
   7   6   4        0.93        2.37      2.02 o 
   0   7   4       20.11       16.92      3.13 o 
   1   7   4      139.69      140.35      5.24 o 
   2   7   4       53.91       41.31      3.56 o 
   3   7   4       29.93       27.39      2.78 o 
   4   7   4       20.55       16.25      2.69 o 
   5   7   4        2.10        1.73      1.64 o 
   6   7   4        1.50       -0.07      1.74 o 
   0   8   4       56.26       62.25      5.36 o 
   1   8   4        9.35        8.65      1.84 o 
   2   8   4       50.43       52.20      3.63 o 
   3   8   4       32.05       32.79      3.24 o 
   4   8   4       14.28       17.70      2.70 o 
   5   8   4       10.12       11.57      2.54 o 
   6   8   4        0.29        1.17      2.87 o 
   0   9   4        5.77       10.41      3.32 o 
   1   9   4        3.40        0.69      1.62 o 
   2   9   4        2.30        4.87      1.92 o 
   3   9   4        6.87        6.40      2.35 o 
   4   9   4        0.38        2.50      1.95 o 
   5   9   4        1.22        2.32      2.02 o 
   0  10   4        0.06        2.22      3.00 o 
   1  10   4        0.75        2.39      2.77 o 
   2  10   4        2.23        5.09      2.52 o 
   3  10   4        3.19        6.52      5.00 o 
   1   0   5        1.77        2.84      0.91 o 
   2   0   5      191.60      183.13      8.33 o 
   3   0   5      819.38      819.87     34.20 o 
   4   0   5      294.72      295.27     20.66 o 
   5   0   5      108.66      111.94      6.99 o 
   6   0   5       54.83       52.35      6.12 o 
   7   0   5        0.00       -0.03      1.93 o 
   8   0   5        5.38       -5.69      8.71 o 
   0   1   5      637.25      786.18     34.94 o 
   1   1   5        0.07       -0.03      0.71 o 
   2   1   5       31.02       30.60      1.78 o 
   3   1   5      118.62      118.86      4.17 o 
   4   1   5       93.64       95.72      4.27 o 
   5   1   5       40.07       33.85      2.61 o 
   6   1   5        6.41        6.26      1.65 o 
   7   1   5        7.47        6.96      2.47 o 
   8   1   5        6.30        9.25      3.47 o 
   1   2   5      969.70     1055.33     39.05 o 
   2   2   5      594.13      664.53     21.28 o 
   3   2   5     1450.54     1453.43     45.62 o 
   4   2   5      449.87      441.12     15.30 o 
   5   2   5       44.55       37.06      2.82 o 
   6   2   5       96.97       98.11      5.47 o 
   7   2   5       10.48       14.20      4.02 o 
   8   2   5       17.65       23.18      5.23 o 
   0   3   5      746.52      735.71     30.61 o 
   1   3   5       18.91       17.69      1.89 o 
   2   3   5      141.51      152.77      5.91 o 
   3   3   5       31.92       29.62      2.30 o 
   4   3   5       48.81       41.09      3.21 o 
   5   3   5       30.22       27.54      2.64 o 
   6   3   5       26.38       28.18      2.81 o 
   7   3   5       22.08       22.02      3.04 o 
   8   3   5        4.78        9.50      5.56 o 
   0   4   5       65.07       59.07      4.16 o 
   1   4   5      302.77      303.56      9.50 o 
   2   4   5      299.97      287.09     10.12 o 
   3   4   5       90.54      101.86      5.38 o 
   4   4   5       31.69       31.42      2.94 o 
   5   4   5       20.71       19.89      2.39 o 
   6   4   5        7.82        7.95      1.85 o 
   7   4   5        7.77        7.17      2.58 o 
   8   4   5        0.83       -0.08      3.76 o 
   0   5   5       44.42       43.38      2.82 o 
   1   5   5       78.77       75.72      3.01 o 
   2   5   5      115.44      107.36      4.73 o 
   3   5   5       28.78       36.04      2.73 o 
   4   5   5       89.12       94.99      5.56 o 
   5   5   5        5.84        6.20      2.13 o 
   6   5   5        1.29        1.90      2.44 o 
   7   5   5        2.87        3.64      1.85 o 
   0   6   5       15.70       10.70      1.59 o 
   1   6   5       83.49       84.64      3.78 o 
   2   6   5      228.85      231.87      8.74 o 
   3   6   5       17.44       18.78      2.10 o 
   4   6   5       54.58       55.32      3.90 o 
   5   6   5        8.46        7.13      2.16 o 
   6   6   5        5.91        4.36      2.47 o 
   7   6   5        0.63        5.59      2.50 o 
   0   7   5       17.97       16.16      2.61 o 
   1   7   5      203.43      187.74      7.53 o 
   2   7   5      159.27      165.37      7.66 o 
   3   7   5       77.21       71.88      4.40 o 
   4   7   5       82.90       95.30      5.84 o 
   5   7   5        0.41       -0.59      1.50 o 
   6   7   5        1.89       -1.38      1.72 o 
   0   8   5       17.76       14.65      2.76 o 
   1   8   5       10.64        8.66      2.01 o 
   2   8   5       17.32       15.49      2.11 o 
   3   8   5        7.81        7.19      1.90 o 
   4   8   5        3.88        2.61      2.05 o 
   5   8   5        3.12        4.14      1.97 o 
   0   9   5        3.57        3.85      2.85 o 
   1   9   5        4.42        3.07      1.84 o 
   2   9   5        4.25        0.80      1.76 o 
   3   9   5        0.49        3.18      2.17 o 
   4   9   5        0.62        2.97      2.58 o 
   0  10   5        9.12        6.00      3.63 o 
   1  10   5        0.47       -1.55      2.75 o 
   2  10   5        2.54        3.32      2.28 o 
   3  10   5        0.14        2.67      2.67 o 
   1   0   6      865.27     1054.66     85.10 o 
   2   0   6     2253.31     2309.09    107.47 o 
   3   0   6      141.49      136.77      7.10 o 
   4   0   6      108.49       92.88      6.03 o 
   5   0   6       20.15       19.35      3.20 o 
   6   0   6        4.51        5.16      2.97 o 
   7   0   6        0.10       -0.01      1.79 o 
   8   0   6        1.21      -11.03      7.35 o 
   0   1   6      160.58      197.23     21.17 o 
   1   1   6      970.68     1203.47     43.53 o 
   2   1   6      117.52       96.32      3.88 o 
   3   1   6      229.08      226.03      7.52 o 
   4   1   6       64.66       57.30      2.95 o 
   5   1   6       17.05       14.50      1.52 o 
   6   1   6       27.08       31.54      5.78 o 
   7   1   6        4.62        4.99      2.53 o 
   8   1   6        1.59        0.33      4.49 o 
   1   2   6      185.01      200.23      7.95 o 
   2   2   6      120.73      120.53      4.97 o 
   3   2   6      115.45      107.55      4.29 o 
   4   2   6      307.68      297.06     10.71 o 
   5   2   6       18.09       19.01      2.18 o 
   6   2   6       76.19       81.41      4.95 o 
   7   2   6        3.60        3.30      1.72 o 
   8   2   6        5.57       11.97      3.72 o 
   0   3   6      857.05     1002.80     48.17 o 
   1   3   6      131.91      117.11      5.45 o 
   2   3   6      382.44      414.63     13.93 o 
   3   3   6      329.45      329.47     13.09 o 
   4   3   6       62.50       56.71      3.91 o 
   5   3   6      265.00      281.49     12.18 o 
   6   3   6       49.83       52.84      6.61 o 
   7   3   6       37.74       43.86      4.56 o 
   8   3   6        5.31        5.07      4.00 o 
   0   4   6      293.60      283.07     14.66 o 
   1   4   6       66.47       67.54      3.04 o 
   2   4   6      126.75      131.15      5.53 o 
   3   4   6      145.38      138.75      6.91 o 
   4   4   6        7.43        4.27      2.17 o 
   5   4   6      171.35      187.38      9.22 o 
   6   4   6        6.22        7.44      1.94 o 
   7   4   6       20.25       26.76      3.83 o 
   8   4   6        3.17       -0.04      2.72 o 
   0   5   6        7.15        5.76      1.13 o 
   1   5   6       22.05       21.81      1.67 o 
   2   5   6       48.59       39.98      2.72 o 
   3   5   6       40.65       40.27      3.22 o 
   4   5   6       45.85       44.95      3.85 o 
   5   5   6        4.85        5.02      1.49 o 
   6   5   6        4.79        5.93      2.98 o 
   7   5   6        9.04       14.26      2.97 o 
   0   6   6      187.20      191.82     10.01 o 
   1   6   6      179.13      187.78      6.79 o 
   2   6   6       37.77       33.01      2.62 o 
   3   6   6       26.87       26.49      2.56 o 
   4   6   6       24.11       26.46      2.65 o 
   5   6   6       20.09       28.20      3.27 o 
   6   6   6       20.30       28.14      3.98 o 
   7   6   6        1.42       -1.15      3.16 o 
   0   7   6        0.00       -1.97      1.32 o 
   1   7   6      125.13      120.44      6.32 o 
   2   7   6       41.18       33.87      2.80 o 
   3   7   6       23.52       20.99      2.45 o 
   4   7   6       19.61       20.87      2.79 o 
   5   7   6       14.75       20.04      3.00 o 
   6   7   6        0.39        1.26      1.86 o 
   0   8   6        7.83        4.25      2.83 o 
   1   8   6        1.84        2.63      1.60 o 
   2   8   6        3.02        0.17      1.58 o 
   3   8   6        2.48       -0.39      1.83 o 
   4   8   6        7.83        7.59      2.35 o 
   5   8   6        0.48       -1.78      1.73 o 
   0   9   6        5.96        7.55      3.80 o 
   1   9   6       21.01       20.95      2.93 o 
   2   9   6       19.28       18.13      2.99 o 
   3   9   6        4.46        6.27      2.38 o 
   4   9   6        9.06        9.59      4.45 o 
   0  10   6        0.96        0.93      3.27 o 
   1  10   6        3.69        7.89      2.72 o 
   2  10   6        0.86        0.88      2.83 o 
   1   0   7      757.33      851.71     41.34 o 
   2   0   7      354.80      391.44     20.06 o 
   3   0   7      687.76      631.93     24.18 o 
   4   0   7      118.70      117.39      6.71 o 
   5   0   7        1.24        1.34      1.42 o 
   6   0   7        4.54        8.25      6.18 o 
   7   0   7       23.26       20.15     11.87 o 
   8   0   7        3.11        3.09      3.79 o 
   0   1   7      197.23      264.44     15.32 o 
   1   1   7       36.65       48.56      2.38 o 
   2   1   7      252.16      257.66      9.54 o 
   3   1   7      382.29      348.81     11.13 o 
   4   1   7       94.35       98.64      4.25 o 
   5   1   7       63.67       64.37      3.74 o 
   6   1   7       10.97       11.26      3.33 o 
   7   1   7        3.99        4.71      2.77 o 
   8   1   7        1.80        3.09      4.30 o 
   1   2   7       14.06       13.38      1.92 o 
   2   2   7      117.28      111.62      5.04 o 
   3   2   7      100.13       90.71      3.76 o 
   4   2   7       21.01       17.42      2.10 o 
   5   2   7       12.99       10.14      1.67 o 
   6   2   7       39.51       35.46      4.41 o 
   7   2   7        1.85        1.30      3.09 o 
   8   2   7        6.89        6.50      5.89 o 
   0   3   7      974.63     1042.36     49.97 o 
   1   3   7       23.65       25.12      2.33 o 
   2   3   7       76.51       90.50      4.22 o 
   3   3   7      344.48      336.95     13.48 o 
   4   3   7       76.10       79.83      4.93 o 
   5   3   7      266.32      266.15     11.61 o 
   6   3   7       19.98       20.68      2.77 o 
   7   3   7       46.77       44.83      5.89 o 
   8   3   7        1.67       -0.30      2.12 o 
   0   4   7        6.04        6.37      1.29 o 
   1   4   7       76.22       79.06      4.65 o 
   2   4   7       53.53       46.47      3.53 o 
   3   4   7      106.74      106.74      5.93 o 
   4   4   7       14.86       10.60      1.98 o 
   5   4   7       67.84       72.63      5.89 o 
   6   4   7       12.39       10.70      2.02 o 
   7   4   7        4.13        7.29      2.72 o 
   8   4   7        6.72        9.82      3.49 o 
   0   5   7        6.82        7.52      1.33 o 
   1   5   7       44.05       36.92      2.31 o 
   2   5   7       65.94       60.00      4.48 o 
   3   5   7       47.89       37.32      3.56 o 
   4   5   7        8.41        6.51      1.67 o 
   5   5   7       21.85       20.41      2.53 o 
   6   5   7       27.43       32.93      3.73 o 
   7   5   7        9.91       11.34      2.85 o 
   0   6   7        5.00        2.39      1.66 o 
   1   6   7      284.71      303.25     10.94 o 
   2   6   7       26.16       27.49      2.45 o 
   3   6   7      293.15      325.78     18.96 o 
   4   6   7       75.28       76.50      4.68 o 
   5   6   7        8.95       13.02      2.89 o 
   6   6   7       17.54       18.03      3.02 o 
   7   6   7        3.31        6.40      2.44 o 
   0   7   7       28.45       33.50      5.38 o 
   1   7   7        8.28        5.95      1.77 o 
   2   7   7        3.69        4.54      1.38 o 
   3   7   7       30.22       28.84      2.84 o 
   4   7   7        3.19        5.41      1.80 o 
   5   7   7       13.22       15.14      2.63 o 
   6   7   7        0.70        2.07      2.02 o 
   0   8   7       36.28       30.47      4.85 o 
   1   8   7       14.47       16.86      2.55 o 
   2   8   7       29.95       25.18      3.12 o 
   3   8   7       15.47       14.34      3.24 o 
   4   8   7       10.72       14.80      2.67 o 
   5   8   7        2.58        6.34      2.32 o 
   0   9   7        0.13       -1.51      2.80 o 
   1   9   7       13.24        6.94      2.46 o 
   2   9   7        2.93        3.30      2.02 o 
   3   9   7        2.68        6.02      4.66 o 
   4   9   7        0.96       -0.77      2.25 o 
   0  10   7        4.93        6.80      7.85 o 
   1  10   7        0.62        2.14      2.69 o 
   2  10   7        2.10        1.98      2.36 o 
   0   0   8       25.19       31.58     14.28 o 
   1   0   8       17.57       26.51      6.66 o 
   2   0   8      270.54      289.68     17.57 o 
   3   0   8        0.58        1.23      1.10 o 
   4   0   8       76.05       63.59      3.83 o 
   5   0   8        5.07        2.94      2.37 o 
   6   0   8        6.32        4.31      2.67 o 
   7   0   8        0.89        2.63      3.18 o 
   8   0   8        2.86        6.61      5.78 o 
   0   1   8       12.02       17.12      2.97 o 
   1   1   8      768.88      937.95     34.49 o 
   2   1   8      224.21      290.71     11.70 o 
   3   1   8       19.93       19.12      1.59 o 
   4   1   8       43.70       41.24      2.97 o 
   5   1   8        2.79        1.22      1.07 o 
   6   1   8        3.85        3.28      1.86 o 
   7   1   8        0.91        1.88      1.91 o 
   8   1   8        0.72        3.73      2.87 o 
   0   2   8       40.48       47.47      4.12 o 
   1   2   8      224.89      225.14      8.87 o 
   2   2   8      716.96      731.69     23.32 o 
   3   2   8      152.25      148.77      6.36 o 
   4   2   8      130.79      121.55      6.15 o 
   5   2   8       16.27       17.91      2.38 o 
   6   2   8        0.04        1.19      1.31 o 
   7   2   8        0.23        2.59      1.65 o 
   8   2   8        0.01        2.44      2.57 o 
   0   3   8       75.87       84.26      6.63 o 
   1   3   8       77.08       72.43      4.86 o 
   2   3   8      169.76      171.07      6.92 o 
   3   3   8        8.73        6.29      2.68 o 
   4   3   8       74.54       69.87      4.66 o 
   5   3   8      100.43      101.79      5.84 o 
   6   3   8        4.87        3.86      1.76 o 
   7   3   8       25.34       27.53      3.68 o 
   8   3   8        5.87        1.53      3.16 o 
   0   4   8      105.78      105.34      9.67 o 
   1   4   8       58.16       54.20      3.91 o 
   2   4   8      239.04      241.95     10.35 o 
   3   4   8       13.87       11.39      1.98 o 
   4   4   8       89.09       84.91      6.36 o 
   5   4   8       34.45       36.58      3.49 o 
   6   4   8       51.79       59.62      4.58 o 
   7   4   8       22.85       29.17      3.87 o 
   0   5   8       48.45       43.89      6.34 o 
   1   5   8       49.93       47.64      2.86 o 
   2   5   8       22.27       15.66      2.38 o 
   3   5   8      151.40      158.51      8.07 o 
   4   5   8      167.73      169.53      8.66 o 
   5   5   8       33.78       37.90      3.87 o 
   6   5   8       42.58       51.87      4.81 o 
   7   5   8       13.22       15.48      6.24 o 
   0   6   8       23.27       25.75      3.58 o 
   1   6   8       34.80       27.03      2.82 o 
   2   6   8       29.09       21.01      2.22 o 
   3   6   8       24.12       22.01      2.47 o 
   4   6   8       29.44       28.55      3.96 o 
   5   6   8       18.10       22.64      3.38 o 
   6   6   8       14.21       19.46      3.26 o 
   0   7   8       17.05       15.85      3.19 o 
   1   7   8       12.43       10.38      2.12 o 
   2   7   8       29.99       35.21      3.58 o 
   3   7   8       37.14       42.22      3.77 o 
   4   7   8        0.30        1.66      1.90 o 
   5   7   8        8.96       15.54      2.76 o 
   6   7   8        3.45        7.80      3.77 o 
   0   8   8        6.54        1.44      3.15 o 
   1   8   8        8.51        6.94      2.13 o 
   2   8   8        5.88        5.59      1.93 o 
   3   8   8       12.97       16.13      2.87 o 
   4   8   8        2.10        2.82      2.37 o 
   5   8   8        2.74        1.97      2.03 o 
   0   9   8        0.01       -4.77      3.18 o 
   1   9   8       12.80       16.22      3.15 o 
   2   9   8        0.02        0.18      1.80 o 
   3   9   8        8.33        7.85      2.78 o 
   4   9   8        1.18        0.04      2.32 o 
   0  10   8       15.18        9.51      5.05 o 
   1  10   8        3.07        1.51      2.78 o 
   1   0   9       45.37       51.34      4.52 o 
   2   0   9       60.25       84.04     10.97 o 
   3   0   9        1.85        2.03      2.05 o 
   4   0   9        6.76        5.52      1.48 o 
   5   0   9        9.26       10.07      2.09 o 
   6   0   9        1.05       -2.02      1.54 o 
   7   0   9        0.15        3.63      2.66 o 
   8   0   9        0.06        2.82      5.01 o 
   0   1   9       18.03       28.74      3.26 o 
   1   1   9      793.78      972.37     32.91 o 
   2   1   9       75.25       82.49      4.34 o 
   3   1   9      115.66      111.53      4.60 o 
   4   1   9        3.35        3.07      1.37 o 
   5   1   9       45.03       41.73      3.73 o 
   6   1   9        6.42        5.86      1.90 o 
   7   1   9        0.62       -1.19      2.54 o 
   8   1   9        1.13        1.92      2.13 o 
   1   2   9     1233.56     1365.33     50.15 o 
   2   2   9       28.33       26.13      2.29 o 
   3   2   9      142.82      142.92      7.96 o 
   4   2   9       49.49       47.07      4.45 o 
   5   2   9        2.06        1.27      1.59 o 
   6   2   9        7.96        8.22      3.67 o 
   7   2   9        0.45        1.05      1.64 o 
   8   2   9        0.45        4.04      6.74 o 
   0   3   9        2.71        3.66      1.58 o 
   1   3   9       90.38       88.19      5.65 o 
   2   3   9       62.65       64.63      3.73 o 
   3   3   9       92.53       85.70      6.59 o 
   4   3   9       55.04       45.30      3.67 o 
   5   3   9       22.49       18.69      2.51 o 
   6   3   9       13.60       13.11      2.73 o 
   7   3   9        4.36        4.36      4.76 o 
   8   3   9        1.99        6.51      4.45 o 
   0   4   9      199.60      193.36     14.58 o 
   1   4   9      148.47      141.37      7.82 o 
   2   4   9       23.48       21.83      2.70 o 
   3   4   9      130.95      124.21      6.95 o 
   4   4   9      161.26      165.01      8.53 o 
   5   4   9      131.14      151.19      7.98 o 
   6   4   9        4.08        3.68      1.70 o 
   7   4   9       36.36       43.58      6.29 o 
   0   5   9       58.49       63.35      7.68 o 
   1   5   9       93.58       83.76      6.43 o 
   2   5   9       80.84       76.45      5.28 o 
   3   5   9       22.10       18.23      2.70 o 
   4   5   9       18.07       17.07      2.68 o 
   5   5   9      124.26      120.78      7.27 o 
   6   5   9        6.01        9.51      2.42 o 
   7   5   9       15.42       22.34      4.77 o 
   0   6   9       44.35       40.36      4.51 o 
   1   6   9       35.19       36.94      3.35 o 
   2   6   9        3.62        1.80      1.43 o 
   3   6   9        4.57        6.28      2.08 o 
   4   6   9       25.55       28.68      4.09 o 
   5   6   9        3.20        1.48      1.62 o 
   6   6   9       15.24       17.55      4.33 o 
   0   7   9        1.82        1.54      2.62 o 
   1   7   9       45.35       41.06      3.82 o 
   2   7   9        8.68       10.53      2.26 o 
   3   7   9       32.99       37.42      5.05 o 
   4   7   9       12.52       14.73      2.43 o 
   5   7   9        0.35       -0.41      1.85 o 
   6   7   9        8.16       16.44      3.22 o 
   0   8   9        7.01        7.76      6.03 o 
   1   8   9        4.91        7.42      2.12 o 
   2   8   9        2.69        3.75      2.15 o 
   3   8   9       18.63       24.36      3.39 o 
   4   8   9        2.09        5.39      2.53 o 
   5   8   9        2.94        2.60      2.65 o 
   0   9   9        1.81        0.52      3.26 o 
   1   9   9        5.29        3.36      3.82 o 
   2   9   9        0.31       -0.07      2.03 o 
   3   9   9        4.70        5.49      2.58 o 
   0  10   9        7.24        5.97      7.91 o 
   0   0  10       97.25      240.83     59.15 o 
   1   0  10       28.12       32.21      3.79 o 
   2   0  10        0.19        2.03      1.28 o 
   3   0  10        9.95        7.71      2.28 o 
   4   0  10        8.55        6.54      3.33 o 
   5   0  10        2.32       -1.40      1.55 o 
   6   0  10        0.35        1.88      3.21 o 
   7   0  10        5.90       11.20      4.19 o 
   8   0  10        1.84        4.79      3.83 o 
   0   1  10       89.27      120.82     12.45 o 
   1   1  10        1.25        1.52      0.92 o 
   2   1  10       13.93       13.27      1.46 o 
   3   1  10      169.79      154.43      6.50 o 
   4   1  10       49.43       42.34      3.26 o 
   5   1  10        5.50        2.12      2.32 o 
   6   1  10       28.71       34.62      4.32 o 
   7   1  10        5.17        7.61      3.22 o 
   8   1  10        4.61        8.18      2.97 o 
   1   2  10      246.96      266.93     10.22 o 
   2   2  10      174.54      205.05      8.38 o 
   3   2  10      191.80      187.42     11.02 o 
   4   2  10        4.28        4.40      1.53 o 
   5   2  10       43.98       39.03      3.48 o 
   6   2  10        6.27        3.16      1.69 o 
   7   2  10       11.03        9.06      3.29 o 
   8   2  10        0.57       -1.55      4.35 o 
   0   3  10      179.76      196.28     11.88 o 
   1   3  10       85.39       93.08      7.28 o 
   2   3  10      184.25      169.34      8.86 o 
   3   3  10       25.61       24.23      2.85 o 
   4   3  10       56.32       51.98      4.08 o 
   5   3  10        5.32        4.06      2.00 o 
   6   3  10        0.51        0.51      3.05 o 
   7   3  10        3.39        3.43      2.58 o 
   0   4  10       18.98       16.33      3.93 o 
   1   4  10       22.84       23.54      3.19 o 
   2   4  10       41.38       40.23      4.24 o 
   3   4  10        8.96        7.85      2.02 o 
   4   4  10       74.68       62.32      4.79 o 
   5   4  10       35.87       35.67      3.86 o 
   6   4  10       55.55       62.10      5.21 o 
   7   4  10        1.99        1.18      2.91 o 
   0   5  10       40.36       27.69      5.38 o 
   1   5  10        9.24        8.78      2.34 o 
   2   5  10       31.49       28.78      3.33 o 
   3   5  10      212.74      199.27     10.58 o 
   4   5  10       37.03       31.40      4.52 o 
   5   5  10       37.36       36.22      4.78 o 
   6   5  10        9.79       11.69      2.51 o 
   7   5  10       10.47       14.11      3.10 o 
   0   6  10        3.69        3.47      2.03 o 
   1   6  10       62.21       55.46      5.65 o 
   2   6  10       13.57        7.85      3.21 o 
   3   6  10        7.72        7.31      2.22 o 
   4   6  10       13.81       13.41      2.35 o 
   5   6  10        9.73       14.14      2.48 o 
   6   6  10        1.26        0.47      4.00 o 
   0   7  10       19.73       12.38      4.16 o 
   1   7  10       73.67       68.91      5.78 o 
   2   7  10       50.53       51.57      4.46 o 
   3   7  10       20.91       24.90      3.43 o 
   4   7  10       17.93       19.39      3.22 o 
   5   7  10        2.53        3.18      2.11 o 
   0   8  10        0.00       -2.42      2.85 o 
   1   8  10       20.90       17.98      3.80 o 
   2   8  10        3.34        3.64      1.92 o 
   3   8  10        0.21        3.52      2.78 o 
   4   8  10        0.08       -0.34      2.21 o 
   0   9  10        0.15       -4.26      3.10 o 
   1   9  10        0.76        4.02      2.70 o 
   2   9  10        0.35       -1.18      2.01 o 
   3   9  10        2.36        1.26      2.74 o 
   1   0  11        7.32        5.82      2.20 o 
   2   0  11        8.23        5.60      1.70 o 
   3   0  11       33.53       31.53      3.39 o 
   4   0  11       11.35       16.90      3.46 o 
   5   0  11        6.04        7.33      2.97 o 
   6   0  11        9.08        8.59      3.34 o 
   7   0  11        0.08       -0.09      2.49 o 
   0   1  11       31.35       85.68     10.57 o 
   1   1  11       57.96       70.16      3.94 o 
   2   1  11       25.37       29.61      2.49 o 
   3   1  11       87.92       82.30      4.50 o 
   4   1  11       14.54       16.06      2.13 o 
   5   1  11        3.83        3.79      1.35 o 
   6   1  11        4.78        4.99      2.46 o 
   7   1  11        1.46        3.00      2.69 o 
   0   2  11      301.78      396.92     27.90 o 
   1   2  11        0.31       -0.57      0.93 o 
   2   2  11      244.30      247.35     10.06 o 
   3   2  11       21.50       19.78      2.41 o 
   4   2  11       10.91       11.39      2.67 o 
   5   2  11       11.00        6.39      2.48 o 
   6   2  11        6.02        6.89      2.03 o 
   7   2  11        0.11        3.48      2.40 o 
   0   3  11       63.02       67.55      8.04 o 
   1   3  11      121.75      126.12      8.06 o 
   2   3  11       38.01       32.13      3.69 o 
   3   3  11      249.15      226.95     17.33 o 
   4   3  11      102.88      104.42      6.26 o 
   5   3  11       11.73       13.36      2.23 o 
   6   3  11       40.70       45.32      4.49 o 
   7   3  11        3.96        2.20      1.88 o 
   0   4  11       17.86       20.81      3.74 o 
   1   4  11       67.24       59.34      5.68 o 
   2   4  11       70.16       57.05      6.23 o 
   3   4  11       78.96       67.09      5.12 o 
   4   4  11       18.78       13.87      3.24 o 
   5   4  11       23.85       17.88      2.73 o 
   6   4  11       12.28       12.29      3.20 o 
   7   4  11       16.62       23.78      8.42 o 
   0   5  11        2.58       -3.21      4.88 o 
   1   5  11       46.83       40.72      4.63 o 
   2   5  11      156.29      148.12     12.73 o 
   3   5  11       53.85       59.62      6.54 o 
   4   5  11       42.85       43.54      4.42 o 
   5   5  11       57.00       52.67      4.80 o 
   6   5  11        0.93        3.47      1.90 o 
   0   6  11       11.27        3.23      2.95 o 
   1   6  11      111.61      103.51      8.17 o 
   2   6  11        0.15        0.38      1.94 o 
   3   6  11       95.40       92.62      7.05 o 
   4   6  11       15.12       11.02      2.65 o 
   5   6  11        3.54        5.76      3.04 o 
   6   6  11        0.48       -1.26      2.16 o 
   0   7  11       16.42       11.01      4.88 o 
   1   7  11       60.10       57.07      6.92 o 
   2   7  11        2.08        5.11      1.98 o 
   3   7  11        0.64        0.81      1.89 o 
   4   7  11        5.50        8.51      2.48 o 
   5   7  11        2.45        4.45      2.61 o 
   0   8  11        0.01       -2.54      2.91 o 
   1   8  11        7.18        7.68      3.14 o 
   2   8  11        1.49       -1.07      1.98 o 
   3   8  11        1.49        2.04      2.03 o 
   4   8  11        1.39        1.64      2.54 o 
   0   9  11        0.88       -0.60      3.85 o 
   1   9  11        3.40        0.79      3.02 o 
   2   9  11        2.27        3.93      3.13 o 
   0   0  12       21.18       29.25      7.14 o 
   1   0  12       45.55       49.36      5.31 o 
   2   0  12        1.00        0.77      1.52 o 
   3   0  12        5.91        7.74      2.08 o 
   4   0  12        0.92        4.82      4.08 o 
   5   0  12       81.77       73.84     11.22 o 
   6   0  12        2.12        0.50      4.88 o 
   7   0  12        8.83        7.73      4.17 o 
   0   1  12      260.04      415.40     22.21 o 
   1   1  12       18.76       17.91      1.99 o 
   2   1  12       94.57       99.90      6.65 o 
   3   1  12        1.94        1.38      1.27 o 
   4   1  12        9.73        6.82      1.76 o 
   5   1  12       22.81       18.08      4.80 o 
   6   1  12        3.82        2.94      1.87 o 
   7   1  12        2.65        6.36      3.37 o 
   0   2  12      160.73      191.75     16.27 o 
   1   2  12      124.76      134.73      7.19 o 
   2   2  12       22.61       15.84      2.01 o 
   3   2  12       12.80       13.39      2.10 o 
   4   2  12       23.73       22.13      2.71 o 
   5   2  12       19.49       17.54      2.84 o 
   6   2  12        2.46        5.86      3.36 o 
   7   2  12        1.21       -2.42      1.61 o 
   0   3  12       37.91       41.92      4.74 o 
   1   3  12       32.23       40.16      3.62 o 
   2   3  12      176.94      175.67      8.43 o 
   3   3  12      104.14      105.59     11.90 o 
   4   3  12       64.16       57.10      5.00 o 
   5   3  12       70.37       70.67      6.79 o 
   6   3  12       12.56        9.43      2.37 o 
   7   3  12        7.20       10.66      7.20 o 
   0   4  12      169.02      175.01     11.15 o 
   1   4  12       28.19       22.61      2.73 o 
   2   4  12       43.32       44.12      4.64 o 
   3   4  12       46.51       44.25      4.66 o 
   4   4  12       20.59       17.46      3.23 o 
   5   4  12        5.92        5.07      2.81 o 
   6   4  12        4.14        2.65      3.17 o 
   0   5  12       96.18      104.15      7.91 o 
   1   5  12       57.15       48.88      5.34 o 
   2   5  12       14.92       11.57      3.04 o 
   3   5  12        3.96        4.14      2.18 o 
   4   5  12        0.50       -0.13      2.43 o 
   5   5  12        0.46        0.46      2.66 o 
   6   5  12        9.72       14.84      2.96 o 
   0   6  12      277.83      238.47     19.44 o 
   1   6  12      286.55      268.72     14.72 o 
   2   6  12      208.23      188.81     11.78 o 
   3   6  12       24.15       16.39      3.70 o 
   4   6  12       16.27       10.88      4.88 o 
   5   6  12        0.08       -0.96      1.73 o 
   0   7  12       24.79       15.47      5.53 o 
   1   7  12        3.32        1.49      1.99 o 
   2   7  12        3.70        4.98      2.26 o 
   3   7  12        2.13        2.86      2.10 o 
   4   7  12        0.60        1.90      1.92 o 
   5   7  12        2.56        3.76      2.26 o 
   0   8  12        6.35        1.73      3.80 o 
   1   8  12        1.44        1.34      2.62 o 
   2   8  12        5.99        4.98      2.54 o 
   3   8  12        2.46        7.05      2.48 o 
   0   9  12        1.27       -2.99      3.55 o 
   1   9  12        1.15        2.64      3.36 o 
   1   0  13      128.81      132.87      9.69 o 
   2   0  13        3.87        0.98      1.91 o 
   3   0  13       14.55       12.24      6.42 o 
   4   0  13        7.84        9.14      3.10 o 
   5   0  13        0.41       -1.49      2.02 o 
   6   0  13        0.04       -5.83      8.59 o 
   7   0  13        5.03        4.19      3.59 o 
   0   1  13      108.03      218.03     28.21 o 
   1   1  13       28.27       29.90      2.73 o 
   2   1  13       14.18       15.50      2.10 o 
   3   1  13       21.40       16.75      2.41 o 
   4   1  13       38.12       36.47      4.08 o 
   5   1  13        6.61        6.18      2.04 o 
   6   1  13       12.06       15.45      3.22 o 
   7   1  13        0.16        2.93      2.17 o 
   0   2  13       91.93      100.38     10.71 o 
   1   2  13      208.75      252.45     10.54 o 
   2   2  13      124.98      129.25      7.52 o 
   3   2  13       97.25       86.08      5.46 o 
   4   2  13       40.66       42.33      3.74 o 
   5   2  13        4.34        3.41      2.23 o 
   6   2  13        1.72        0.52      1.52 o 
   7   2  13        0.24       -1.47      1.81 o 
   0   3  13       63.77       52.98      5.60 o 
   1   3  13      326.94      377.22     17.99 o 
   2   3  13        2.63        1.85      1.49 o 
   3   3  13      189.74      173.00      8.59 o 
   4   3  13       35.02       21.23      3.09 o 
   5   3  13       24.51       16.89      4.45 o 
   6   3  13        4.40        4.92      2.17 o 
   0   4  13        2.88        0.56      1.63 o 
   1   4  13       37.21       37.14      3.74 o 
   2   4  13        4.73        2.50      2.10 o 
   3   4  13       18.48       15.52      4.03 o 
   4   4  13       26.45       23.48      4.45 o 
   5   4  13        0.15       -1.38      1.59 o 
   6   4  13       11.08        9.01      2.90 o 
   0   5  13        2.91        1.32      3.49 o 
   1   5  13        5.88        5.26      2.36 o 
   2   5  13       10.57        8.14      2.76 o 
   3   5  13        0.73        2.57      1.91 o 
   4   5  13       18.75       16.99      4.38 o 
   5   5  13        6.35        9.83      3.56 o 
   6   5  13        0.37        1.86      1.97 o 
   0   6  13       21.56        9.19      4.27 o 
   1   6  13      116.09      134.58     10.08 o 
   2   6  13       29.02       25.48      4.57 o 
   3   6  13       41.27       34.60      4.96 o 
   4   6  13        4.10        5.75      2.63 o 
   5   6  13        1.02        0.82      2.60 o 
   0   7  13      143.57      125.02     14.16 o 
   1   7  13        3.48        3.83      2.62 o 
   2   7  13       34.74       28.66      4.86 o 
   3   7  13        9.79       10.61      2.91 o 
   4   7  13        3.41        4.99      2.35 o 
   0   8  13        0.01        0.47      3.63 o 
   1   8  13        0.60        1.33      2.56 o 
   2   8  13        1.88        1.17      2.30 o 
   3   8  13        0.54        0.41      2.49 o 
   0   0  14        0.04       -1.15      4.60 o 
   1   0  14        0.38        4.28      3.06 o 
   2   0  14        0.00        0.08      2.25 o 
   3   0  14        7.02        7.99      2.83 o 
   4   0  14        0.10       -3.55      5.62 o 
   5   0  14       25.02       24.31      5.41 o 
   6   0  14        2.73        0.39      3.31 o 
   7   0  14        7.32        5.71      3.66 o 
   0   1  14       33.53       63.80     16.65 o 
   1   1  14       34.82       33.73      3.68 o 
   2   1  14       18.23       12.82      2.17 o 
   3   1  14       66.90       59.86      4.66 o 
   4   1  14        0.51        1.95      3.51 o 
   5   1  14       14.63       11.95      2.87 o 
   6   1  14        1.55       -1.10      3.26 o 
   7   1  14        0.36        3.64      2.33 o 
   0   2  14        4.56        6.12      2.78 o 
   1   2  14      535.97      657.45     23.86 o 
   2   2  14       40.00       34.86      3.66 o 
   3   2  14      131.30      107.59      8.86 o 
   4   2  14       16.91       14.60      3.23 o 
   5   2  14        2.70        0.12      1.83 o 
   6   2  14        3.83        3.41      2.15 o 
   0   3  14       13.84       12.81      3.13 o 
   1   3  14        4.15        5.39      2.21 o 
   2   3  14      134.17      120.88      6.75 o 
   3   3  14        1.21        1.03      1.42 o 
   4   3  14       18.35       20.91      2.78 o 
   5   3  14        1.10        0.14      1.43 o 
   6   3  14        2.90       -0.56      1.93 o 
   0   4  14       23.76       22.65      3.79 o 
   1   4  14        9.84        6.81      2.06 o 
   2   4  14       24.73       17.35      2.78 o 
   3   4  14       12.91        8.44      2.36 o 
   4   4  14        8.78        8.55      2.62 o 
   5   4  14        1.94        2.94      3.30 o 
   6   4  14        5.23        4.92      2.41 o 
   0   5  14       26.00       15.28      8.65 o 
   1   5  14       13.03        7.61      2.20 o 
   2   5  14       13.43        7.24      2.74 o 
   3   5  14       18.25       14.52      3.31 o 
   4   5  14        4.56        6.49      2.69 o 
   5   5  14        1.03       -0.59      3.08 o 
   0   6  14       67.20       43.43      7.97 o 
   1   6  14        6.12        9.25      2.95 o 
   2   6  14        7.27        1.23      2.41 o 
   3   6  14        1.88        2.91      2.48 o 
   4   6  14        2.27       -0.86      2.21 o 
   5   6  14        1.07        4.84      2.76 o 
   0   7  14       52.65       55.33      9.46 o 
   1   7  14        8.89        8.29      3.44 o 
   2   7  14       29.12       28.60      5.20 o 
   3   7  14        6.73       11.39      3.75 o 
   4   7  14        0.05        3.50      2.64 o 
   0   8  14        1.25        5.71      4.54 o 
   1   8  14        0.62        3.35      2.95 o 
   2   8  14        8.43       13.69      4.15 o 
   1   0  15       99.75      116.52     16.19 o 
   2   0  15        9.73        3.64      4.49 o 
   3   0  15        0.00        2.71      3.09 o 
   4   0  15        0.93        0.96      3.15 o 
   5   0  15        8.35       15.32      4.46 o 
   6   0  15        2.84       -1.49      2.88 o 
   0   1  15      124.58      196.91     29.06 o 
   1   1  15       36.98       41.38      4.10 o 
   2   1  15       60.52       57.19      4.63 o 
   3   1  15        7.12        7.16      2.62 o 
   4   1  15       10.88        7.80      3.04 o 
   5   1  15        7.50        7.19      2.78 o 
   6   1  15       15.96       14.68      3.42 o 
   0   2  15        0.17        4.35      3.13 o 
   1   2  15      381.04      452.51     17.44 o 
   2   2  15        6.17        7.19      2.40 o 
   3   2  15       28.94       22.84      3.28 o 
   4   2  15       13.24       10.86      2.93 o 
   5   2  15        7.03        4.14      2.69 o 
   6   2  15        2.58        2.58      2.08 o 
   0   3  15        3.45        2.50      2.78 o 
   1   3  15       11.87        8.39      2.51 o 
   2   3  15       24.20       19.13      3.10 o 
   3   3  15        9.91        8.37      2.31 o 
   4   3  15       12.51       13.46      2.38 o 
   5   3  15        0.31        1.95      3.81 o 
   6   3  15        0.04        0.58      2.19 o 
   0   4  15       16.49        9.19      9.24 o 
   1   4  15        4.62        5.68      2.18 o 
   2   4  15        4.21        6.19      2.04 o 
   3   4  15       14.85       10.63      2.63 o 
   4   4  15        8.37        5.96      2.04 o 
   5   4  15        0.33       -0.80      2.30 o 
   0   5  15       13.69        7.59      5.50 o 
   1   5  15       61.13       51.09      4.92 o 
   2   5  15       15.52       16.05      2.85 o 
   3   5  15       17.77       11.10      2.60 o 
   4   5  15        8.69       12.04      3.86 o 
   5   5  15       10.03        7.39      2.98 o 
   0   6  15       18.17       12.94      7.94 o 
   1   6  15        1.32       -2.80      2.79 o 
   2   6  15        1.87        4.07      2.98 o 
   3   6  15        0.08        0.49      2.35 o 
   4   6  15        4.19        3.88      3.32 o 
   0   7  15       49.29       47.75      8.79 o 
   1   7  15        2.41        1.20      2.80 o 
   2   7  15       27.71       29.84      5.17 o 
   3   7  15        1.20        1.57      3.41 o 
   0   8  15        4.58        6.85      4.82 o 
   0   0  16       34.21      147.20     61.28 o 
   1   0  16        4.58        6.86      3.95 o 
   2   0  16       20.94       23.09      4.83 o 
   3   0  16        1.46        4.26      3.95 o 
   4   0  16       14.22       14.09      4.88 o 
   5   0  16        0.47       -4.07      3.96 o 
   6   0  16        3.12       10.24      4.02 o 
   0   1  16      257.19      431.18     43.17 o 
   1   1  16       19.98       28.88      3.74 o 
   2   1  16      155.31      158.70     16.07 o 
   3   1  16       13.79       13.97      3.10 o 
   4   1  16       48.33       36.90      6.62 o 
   5   1  16        0.13       -1.72      3.19 o 
   6   1  16        2.79        5.29      2.66 o 
   0   2  16      122.63      124.31     10.79 o 
   1   2  16       64.68       68.08      5.26 o 
   2   2  16       45.70       34.90      4.21 o 
   3   2  16       40.47       33.30      4.41 o 
   4   2  16       22.23       22.36      4.04 o 
   5   2  16        4.16        3.42      4.74 o 
   6   2  16        2.25        2.88      2.45 o 
   0   3  16       30.70       35.36      5.55 o 
   1   3  16        3.67        3.15      2.19 o 
   2   3  16       48.69       43.69      4.65 o 
   3   3  16        5.86        4.62      2.14 o 
   4   3  16        8.87        8.62      2.37 o 
   5   3  16        3.77        1.30      2.33 o 
   0   4  16       14.63        9.70      5.47 o 
   1   4  16        4.96        6.11      2.28 o 
   2   4  16        2.41       -0.53      1.84 o 
   3   4  16       20.37       14.16      2.82 o 
   4   4  16       16.37       15.09      3.04 o 
   5   4  16        1.72        1.12      1.89 o 
   0   5  16       33.51       31.90      7.02 o 
   1   5  16       12.54       18.89      5.04 o 
   2   5  16       46.34       33.16      4.14 o 
   3   5  16        4.75        4.77      2.22 o 
   4   5  16       11.89       12.82      3.12 o 
   0   6  16        0.91        3.42      3.96 o 
   1   6  16        5.07        6.02      2.96 o 
   2   6  16        8.08        7.60      3.18 o 
   3   6  16        7.07        5.28      4.07 o 
   0   7  16       28.49       23.67      6.61 o 
   1   7  16        3.54        4.78      3.30 o 
   2   7  16       10.17        8.71      3.56 o 
   1   0  17       95.76      126.63     11.27 o 
   2   0  17      110.99       98.74      9.60 o 
   3   0  17       15.58        3.06      8.37 o 
   4   0  17       19.32       23.73      6.30 o 
   5   0  17        6.56        6.91      5.99 o 
   0   1  17      485.67      934.42    172.65 o 
   1   1  17       12.57       14.09      4.85 o 
   2   1  17      197.84      192.64     21.11 o 
   3   1  17       15.02       17.77      3.61 o 
   4   1  17        5.47        1.60      3.65 o 
   5   1  17        2.72        3.16      2.66 o 
   0   2  17       10.77       12.89      6.42 o 
   1   2  17        4.35        4.60      2.67 o 
   2   2  17       34.38       29.04      4.01 o 
   3   2  17        0.77       -2.94      2.10 o 
   4   2  17        1.71        3.53      3.21 o 
   5   2  17        0.89       -3.34      2.94 o 
   0   3  17        8.51        8.55      5.22 o 
   1   3  17       37.88       42.00      4.84 o 
   2   3  17       17.26       19.04      3.44 o 
   3   3  17        9.33       11.25      2.65 o 
   4   3  17       20.93       21.52      3.93 o 
   5   3  17        1.71        0.68      4.29 o 
   0   4  17        3.60        5.05      6.64 o 
   1   4  17       13.05       10.08      2.98 o 
   2   4  17        4.07        3.10      2.26 o 
   3   4  17        4.56        6.77      2.24 o 
   4   4  17        6.20        5.59      2.27 o 
   0   5  17        0.02        2.39      5.87 o 
   1   5  17        2.63        1.69      3.05 o 
   2   5  17        3.35        1.80      1.99 o 
   3   5  17        7.43       11.20      2.82 o 
   4   5  17        2.56        2.63      2.25 o 
   0   6  17        0.98        4.24      4.62 o 
   1   6  17        3.02        6.50      3.49 o 
   2   6  17        2.53        2.61      3.37 o 
   0   0  18      157.24      281.39     30.47 o 
   1   0  18       38.42       46.47      7.25 o 
   2   0  18        0.15        2.87      4.38 o 
   3   0  18       47.20       33.63      7.44 o 
   4   0  18       59.37       59.23     16.38 o 
   5   0  18        9.00        6.79      7.23 o 
   0   1  18       40.21       75.36      9.00 o 
   1   1  18        1.53        1.99      2.75 o 
   2   1  18       17.37       11.21      3.68 o 
   3   1  18        2.27        2.63      3.18 o 
   4   1  18        2.11        2.55      3.01 o 
   5   1  18        1.38        4.04      2.72 o 
   0   2  18       15.74       20.18      5.65 o 
   1   2  18        4.36        6.48      3.68 o 
   2   2  18        0.84       -0.91      3.63 o 
   3   2  18        6.75        2.34      2.68 o 
   4   2  18        1.35        2.43      2.48 o 
   5   2  18        7.96        0.21      3.26 o 
   0   3  18        1.69        0.45      5.16 o 
   1   3  18       27.50       34.05      5.38 o 
   2   3  18        0.52       -0.86      2.22 o 
   3   3  18        6.05       -0.13      2.55 o 
   4   3  18        0.56        2.95      2.61 o 
   0   4  18        9.30        1.62      5.42 o 
   1   4  18        2.76       -0.30      3.27 o 
   2   4  18        0.54       -1.21      1.97 o 
   3   4  18        2.30        1.09      2.25 o 
   4   4  18        4.15        5.39      2.77 o 
   0   5  18        6.78        8.76      7.48 o 
   1   5  18        0.88        1.20      3.15 o 
   2   5  18        5.90        6.63      2.61 o 
   3   5  18        8.27        5.88      2.68 o 
   0   6  18        0.19        4.18      4.92 o 
   1   6  18        0.37        3.62      3.52 o 
   1   0  19      175.09      261.17     40.39 o 
   2   0  19      134.43      158.41     17.13 o 
   3   0  19       17.20        1.71     11.16 o 
   4   0  19       10.16       10.06     22.65 o 
   0   1  19        1.82       -0.24      4.65 o 
   1   1  19        4.88       11.82      4.10 o 
   2   1  19        5.11        6.76      3.62 o 
   3   1  19       25.47       20.15      4.98 o 
   4   1  19        3.09        4.70      4.09 o 
   0   2  19        2.40        6.03      4.82 o 
   1   2  19        1.22       -0.05      4.15 o 
   2   2  19        4.55        2.68      3.45 o 
   3   2  19        3.66       -3.07      2.84 o 
   4   2  19        1.14       -0.34      2.62 o 
   0   3  19        8.36       12.07      6.71 o 
   1   3  19        0.59       -2.18      2.71 o 
   2   3  19        1.11       -0.74      3.08 o 
   3   3  19       16.87       13.03      4.95 o 
   0   4  19        0.21        5.60      5.99 o 
   1   4  19       12.12        9.81      4.24 o 
   2   4  19        2.88        0.55      2.48 o 
   3   4  19        6.62        3.68      2.47 o 
   0   5  19        0.69        2.16      6.46 o 
   1   5  19       14.82       10.81      4.39 o 
   0   0  20        5.34        9.39      7.48 o 
   1   0  20        2.15        1.98      4.87 o 
   2   0  20       26.08       32.26      9.83 o 
   3   0  20       16.32       13.63      6.43 o 
   0   1  20        8.22       22.91      6.74 o 
   1   1  20       10.17        7.67      4.55 o 
   2   1  20        3.59        3.71      4.35 o 
   3   1  20        7.88        4.67      8.53 o 
   0   2  20        1.78        0.42      5.81 o 
   1   2  20        8.27       10.85      6.98 o 
   2   2  20        1.45        3.57      4.82 o 
   3   2  20        8.75        8.69      4.18 o 
   0   3  20        2.02       -2.63     11.03 o 
   1   3  20        2.64        1.15      4.10 o 
   2   3  20        0.29       -0.01      4.27 o 
   0   4  20       22.36       20.57      8.00 o 
   1   4  20        0.32        1.72      4.14 o 
   1   0  21        3.31        7.73      7.54 o 
   2   0  21        1.67        0.31      5.50 o 
   0   1  21        6.59        0.38      5.50 o 
   1   1  21        2.78        6.66      4.51 o 
   2   1  21        6.75        4.85      4.74 o 
   0   2  21        4.78       10.38     11.00 o 
   1   2  21        7.62        3.61      4.72 o 
   2   2  21        5.81        8.82      4.37 o 
   0   3  21        0.97        0.56      7.15 o 
   1   3  21       11.95       18.40      7.67 o 
                                                 
